# Supplementary material for: Internal plication for spring confinement to lengthen intestine in a porcine model
Source: PLoS One. 2022 Sep 15;17(9):e0274612. doi: 10.1371/journal.pone.0274612 (PMC9477332; doi:10.1371/journal.pone.0274612)
Supplement: S1 Data — (XLSX) [file pone.0274612.s001.xlsx]

## Sheet: internal plication ileum
Pig number	Date of Operation	Weight on Day of Operation (kg)	Spring Material	Number of springs inserted per pig	Spring constant (N/m)	Spring free length (cm)	Compressed spring length (cm)	Spring outer diameter (cm)	Wire diameter (inch)	Operation	Anatomic location insertion	Absorbable suture (Yes or No)	Type of suture (size, material)	Initial control segment length (cm)	Initial spring segment length (cm)	Date of Sac	POD on Sac	Results	Final control segment length (cm)	Final spring segment length (cm)	Absolute change in control segment length (%)	Absolute change from surgery to sacrifice	Relative change based on control	Weight on Sac (kg)	Weight Gain per Day (kg)	% Change per Day	Initial spring force (K*delta(spring compression))	Spring segment difference	Control segment difference
PIC105	2021-03-23	10.4	Nitinol	1	4.7	7.5	2	1	0.015		jejunum	Yes	4-0 chromic gut	2.2	2.6	2021-03-26	3	euthanized POD3 infection at spring segment						9.7	-0.233333	-0.0224359	0.2585			199
PIC103	2021-02-09	8.65	Nitinol	1	4.9	7.5	2	1	0.015		jejunum	Yes	4-0 chromic gut	1.5	3.3	2021-02-16	7	Spring held in place between internal plications, able to feel plication sutures	1.1	5.6	0.733333	1.69697	2.31405	8.2	-0.0642857	-0.00743187	0.2695	2.3	-0.4	160
PIC104	2021-03-04	8.5	Nitinol	1	5	7.5	2	1	0.015		jejunum	Yes	4-0 chromic gut	2.5	2.3	2021-03-11	7	spring slipped past internal distal and proximal plications, unable to feel plication sutures	2.2	3.2	0.88	1.3913	1.58103	8.2	-0.0428571	-0.00504202	0.275	0.9	-0.3
PIC107	2021-06-15	10.3	Nitinol	1	5	7.5	2	1	0.015		jejunum	Yes	4-0 chromic gut	2.5	2.5	2021-06-22	7	fibrinous material at skin; unable to palpate internal sutures, slipped proximally and distally; distal end made horn	2.2	3.9	0.88	1.56	1.77273	10.2	-0.0142857	-0.00138696	0.275	1.4	-0.3
PIC108	2021-07-21	11	Nitinol	1	4.9	7.5	2	1	0.015	stanford made spring. Narrower internal plications. Abdomen closure 3-0 PDS	jejunum	Yes	4-0 chromic gut	2	2.2	2021-07-28	7	skin incision clean, slipped distally	1.9	2.7	0.95	1.23	1.29	9.8	-171	-2	0.2695	0.5	-0.1				0.27
PIC109	2021-08-09	9.4	Nitinol	1	4.8	7.5	2	1	0.015	repeat abdomen closure 3-0PDS	jejunum	Yes	4-0 chromic gut	2.5	2.5	2021-08-16	7	skin incision clean, spring contained within plications	2.6	5.7	1.04	2.28	2.19	9.1	-43	0	0.264	3.2	0.1
PIC110	2021-08-19	7.6	Nitinol	1	4.6	7.5	2	1	0.015	4x-4x Chromic plications at 50% narrowing	jejunum	Yes	4-0 chromic gut	2.2	2.1	2021-08-27	8	some incisional maceration, healthy subcu tissue. slipped prox, could not visualize distal marking	1.9	4.2	0.86	2	2.32	8.2	75	1	0.253	2.1	-0.3				0.27
PIC111	2021-09-14	9.7	Nitinol	1	4.2	7.5	2	1	0.015	Repeat previous pig internal plications + Hydrogel	jejunum	Yes	4-0 chromic gut	2.4	2.5	2021-09-21	7	Strong adhesions in the RUQ, incision clean, no leak, slipped distally	2.4	4.6	1.03	1.85	1.79	9.7	0	0	0.231	2.1	0				0.27
		9.30714			4.7625									2.22857	2.48571				2.04286	4.27143				9.05714	-19.8745		0.262429	1.78571	-0.185714
		1.15558			0.287021									0.372891	0.393398				0.485994	1.13095				0.863823	75.2219		0.0157861	0.917294	0.186445
																				absolute		relative
																			Internal plication	average	stdev	average	stdev
																			POD3	0		0
																			POD7	1.71547	0.361254	1.89397	0.394509
																												547.8	266.2
																												510.4	695.9
																												571.9
																												536.6
																												328.2
																												708.1
																												t-Test: Two-Sample Assuming Unequal Variances
																													Variable 1	Variable 2
												t-Test: Paired Two Sample for Means																Mean	533.833	481.05
																												Variance	14971	92321
													Variable 1	Variable 2					t-Test: Paired Two Sample for Means									Observations	6	2
												Mean	2.41667	3.8														Hypothesized Mean Difference	0
												Variance	0.273667	2.568						Variable 1	Variable 2							df	1
												Observations	6	6					Mean	2.48571	4.27143							t Stat	0.239293
												Pearson Correlation	0.851706						Variance	0.154762	1.27905							P(T<=t) one-tail	0.425237
												Hypothesized Mean Difference	0						Observations	7	7							t Critical one-tail	6.31375
												df	5						Pearson Correlation	0.665726								P(T<=t) two-tail	0.850473
												t Stat	-2.8499						Hypothesized Mean Difference	0								t Critical two-tail	12.7062
												P(T<=t) one-tail	0.0179141						df	6
												t Critical one-tail	2.01505						t Stat	-5.15054
												P(T<=t) two-tail	0.0358281						P(T<=t) one-tail	0.00105708
												t Critical two-tail	2.57058						t Critical one-tail	1.94318
																			P(T<=t) two-tail	0.00211415
																			t Critical two-tail	2.44691
												t-Test: Paired Two Sample for Means
													Variable 1	Variable 2
												Mean	2.3875	3.95
												Variance	0.209821	1.92286
												Observations	8	8
												Pearson Correlation	0.797296
												Hypothesized Mean Difference	0
												df	7
												t Stat	-4.17629
												P(T<=t) one-tail	0.00207821
												t Critical one-tail	1.89458
												P(T<=t) two-tail	0.00415642
												t Critical two-tail	2.36462
